# Supplementary material for: Formative Research for Adapting the Cholera-Hospital-Based-Intervention-for-7-Days (CHoBI7) Water Treatment and Hygiene Mobile Health Program for Scalable Delivery in Rural Bangladesh
Source: Int J Environ Res Public Health. 2025 Jan 26;22(2):170. doi: 10.3390/ijerph22020170 (PMC11855457; doi:10.3390/ijerph22020170)
Supplement: Supplementary file 1 [file ijerph-22-00170-s001.zip]

Archive with 1 entries (1 files):
- ijerph-3088921-supplementary.pdf
